# Supplementary material for: Calcium-Dependent Protein Kinase Genes in Glycyrrhiza Uralensis Appear to be Involved in Promoting the Biosynthesis of Glycyrrhizic Acid and Flavonoids under Salt Stress
Source: Molecules. 2019 May 13;24(9):1837. doi: 10.3390/molecules24091837 (PMC6539831; doi:10.3390/molecules24091837)
Supplement: Supplementary file 1 [file molecules-24-01837-s001.zip]

Archive with 9 entries (8 files):
- molecules-493997-supple-proofed/
- molecules-493997-supple-proofed/Figure S1.pdf
- molecules-493997-supple-proofed/Figure S1.tif
- molecules-493997-supple-proofed/Figure S2-R1.pdf
- molecules-493997-supple-proofed/Figure S2-R1.tif
- molecules-493997-supple-proofed/Supplementary Table S1.pdf
- molecules-493997-supple-proofed/Supplementary Table S3-R1.pdf
- molecules-493997-supple-proofed/Supplementary Table S4.pdf
- molecules-493997-supple-proofed/SupplementaryTable S2.xlsx
