# Supplementary material for: Calcium-Dependent Protein Kinase Genes in Glycyrrhiza Uralensis Appear to be Involved in Promoting the Biosynthesis of Glycyrrhizic Acid and Flavonoids under Salt Stress
Source: Molecules. 2019 May 13;24(9):1837. doi: 10.3390/molecules24091837 (PMC6539831; doi:10.3390/molecules24091837)
Supplement: Supplementary file 1 [file molecules-24-01837-s001.zip › molecules-493997-supple-proofed/SupplementaryTable S2.xlsx]

## Sheet: Sheet1
Supplementary Table S2. Sequences of nucleic acid and protein of the 23 GuCPK genes.
Gene name	CDS sequence	Protein sequence
GuCPK1	ATGGGTAACTGCTGCGCGACCCCTTCGGTGACCGGAGAGGAAACAAACAAAAAGAACAAAAAGGGCAAAAAGGAAAACCCCTTCGCCGTCGAGTACGGCTTCAACAGCAACAACGCCGGTGGAGGTGGGGGTTCGAAACTCACCGTTTTGAAGAACCCTACGGGTAGGGAGATCGAGGTTCGGTACGAGCTAGGTCGGGAGCTAGGTAGGGGCGAGTTCGGGATAACGTACCTGTGCACGGATAAGGAGACAGGGGAGGAGCTAGCGTGCAAGTCGATATCGAAGAAGAAGCTCAGAACCGCCATAGATATTGAGGATGTTAGAAGGGAGGTTGAGATCATGAGACACCTACCTCCACACCCCAACATCGTCACGCTTAAGGATACCTATGAGGACGAC…	MGNCCATPSVTGEETNKKNKKGKKENPFAVEYGFNSNNAGGGGGSKLTVLKNPTGREIEVRYELGRELGRGEFGITYLCTDKETGEELACKSISKKKLRTAIDIEDVRREVEIMRHLPPHPNIVTLKDTYEDDNAVHLVMELCEGGELFDRIVARGHYTERAAAAVTKTIVEVVQMCHKHGVMHRDLKPENFLFANKKETAPLKAIDFGLSVFFKPGERFNEIVGSPYYMAPEVLKRNYGPEVDIWSAGVILYILLCGVPPFWAETEQGVAQAIIRSVVDFKRDPWPKVSDNAKDLVKKMLDPDPKRRLTAQEVLDHPWLQNAKKAPNVSLGETVRARLKQFSVMNKLKKRALRVIAEHLSVEEAAGLKEGFQLMDTGNKGKINIDELRVGLHKLGHQI…
GuCPK2*	ATGGGAAACTGCAACGTGTGCGCGAGAGCTGATGTGGTGGAAGACAACACCACCACCACCAAGGACAAGGACCCGAATCGCGGACCGAACCAGAAAAAGCGGAGCCCATACGGTCCGGACGAGCCGGTCCGGTCGGCAGGCCCGATCCGTGTTCTGAAGGACGTGATACCAATGAGCCACCGGAGCCGAATAAGCGACAAGTACATATTGGGCCGTGAATTGGGCCGTGGGGAGTTCGGGATCACGTACCTGTGCACGGACCGTGAAACGAAGGAGGCGTTGGCGTGCAAGTCGATCTCGAAGCGGAAGCTTCGTACGGCGGTGGACATCGAGGACGTGAGGCGCGAGGTGGCTATTATGTCCACTCTCCCCGACCACCCTAACATCGTGAAGCTCAAG…	MGNCNVCARADVVEDNTTTTKDKDPNRGPNQKKRSPYGPDEPVRSAGPIRVLKDVIPMSHRSRISDKYILGRELGRGEFGITYLCTDRETKEALACKSISKRKLRTAVDIEDVRREVAIMSTLPDHPNIVKLKATYEDNENVHLVMELCEGGELFDRIVARGHYSERAAAGVARTVAEVVRMCHSNGVMHRDLKPENFLFANKKENSPLKAIDFGLSVFFKPGQRFSEIVGSPYYMAPEVLKRNYGPEVDVWSAGVILYILLCGVPPFWAETEQGVALAILRGVIDFKREPWPQISESAKSLVRGMLEPDPKKRLTAQQVLEHPWLQNAKKAPNVPLGDIVRSRLKQFSVMNRFKKKALRVIAEHLSVEEVEIIKDMFTLMDTDKDGKVTLEELKAGLR…
GuCPK3	ATGGGTTGTCATGGTAGCAAGGAGAAGAAAACACGGACAGAGTTTCGTGGGCATGGTCATGGATCAGGCACAGGTGGAGGTGCTAGTTACCAGTACCACACTATTAACTCACCTACATCTCAGGTTCAGACATCATCCGCACCACCCAAACCAGAGTCACAGTCACAGTCACAGTCACAGGGTCCAACTCCAACAGTGACCCAACCAAACCCAAAACCTCAAAATGTGACGGGGGTGCAGAAAGGAGAAACAACCATATTGGGGAAACCCTTTGAGGACATAAAGAAGCACTACACTCTGGGGAAAGAGTTGGGTAGAGGGCAATTTGGGATTACCTATTTRTGCACTGAGAATTCAAGTGGCCACACCTATGCCTGTAAGTCCATCCTGAAGAGGAAG…	MGCHGSKEKKTRTEFRGHGHGSGTGGGASYQYHTINSPTSQVQTSSAPPKPESQSQSQSQGPTPTVTQPNPKPQNVTGVQKGETTILGKPFEDIKKHYTLGKELGRGQFGITYLCTENSSGHTYACKSILKRKLVSKADREDIKREIQIMQHLSGQPNIVEFKGAYEDRYSVHLVMELCAGGELFDRIIAQGHYSERAAASLCRAIVNVVHICHFMGVLHRDLKPENFLLSSKDEGAALKATDFGLSVFIEEGKVYRDMVGSAYYVAPEVLRRSYGKEIDIWSAGIILYILLSGVPPFWAETEKGIFNAILEGEIDFVSEPWPSISDSAKDLVRKMLTQDPKKRITSAQVLEHPWMREGGEASDKPIDSAVLSRMKQFRAMNKLKKLALKVIAENLSEE…
GuCPK4	ATGGGTAGCTGTCTAAGTTTAGGTAAAGACTCAGAACCAGAACACAATGGTTACAGACATGGTGGGCACAATCATAATAAGAGCCATGAGCCCTTGGTCAACCAATCAAGAGCACATGCTAATCAACCTTACCAGTCACATGCTGCATCCACTCAGATGGTGCCCCAGATACCATGGAAGCCTTCTTCTGTTCCTGTCCCAAGCCCAAAACCTGTTAAGCTAGATTCAAACACAATCCTTGGGAAGCAATTTGAGGATGTGAAGCAGTTCTATACATTTGGGAAGGAACTGGGTAGAGGGCAATTTGGGGTAACATATCTGTGCACTGAGAACTCAACTGGGTTGCTTTTTGCTTGCAAGTCAATCTCAAAGAGGAAACTTGTCAGCAAATCTGATAGG…	MGSCLSLGKDSEPEHNGYRHGGHNHNKSHEPLVNQSRAHANQPYQSHAASTQMVPQIPWKPSSVPVPSPKPVKLDSNTILGKQFEDVKQFYTFGKELGRGQFGVTYLCTENSTGLLFACKSISKRKLVSKSDREDIKREIQIMQHLSGQPNIVEFKGAYEDKNSVHVVMELCAGGELFDRIIAKGHYSERAAASICRQIVNVVHICHFMGVMHRDLKPENFLLSSKDENALLKATDFGLSVFIQEGKVYRDIVGSAYYVAPEVLRRRCGKEIDIWSAGVILYILLSGVPPFWAETEKGIFDAILEGHIDFESQPWPKISDSAKDLVRKMLIQDPKKRITSAQVLEHPWIKDGNASDKPIDSAVLSRMKQFRAMNKLKKLALKVIAKNMSEEEIQGLKAM…
GuCPK5	ATGGGCAACACATGCCGTGGATCTTTGAAAGGAAAATATATCCAGGGCTTCACCCAGCCCGAAGACCATTCCAAGCGCAGCAACACTCATTCTGATCCCTCCGACTCAGACCACCACTCCCACACCAAACACAATCCCAATTCCGCAGACAACAACAACAGCAACAGCAACCAGTACCACCCACCCTCTAAGAAAGACGCCATCATGCGCCGAGGCCCCGACAACCAAGCGTATTATGTGTTGGGTCACAAGACTCCCAACATTCGTGATCTATACACTCTTGGCCGTAAACTGGGACAGGGTCAATTTGGCACCACTTATCTATGCACCGAGAATTCCACCTCCATTGAATATGCCTGCAAATCCATCTCCAAGAGGAAGTTGATTTCCAAGGAGGAC…	MGNTCRGSLKGKYIQGFTQPEDHSKRSNTHSDPSDSDHHSHTKHNPNSADNNNSNSNQYHPPSKKDAIMRRGPDNQAYYVLGHKTPNIRDLYTLGRKLGQGQFGTTYLCTENSTSIEYACKSISKRKLISKEDVEDVRREIQIMHHLAGHKNIVTIKGAYEDPLYVHIVMELCSGGELFDRIIQRGHYTERKAAELTKIIVGVVEACHSLGVMHRDLKPENFLLVNKDXDFSLKAIDFGLSVFFKPGQVFTDVVGSPYYVAPEVLLKHYGPEADVWTAGVILYILLSGVPPFWAETQQGIFDAVLKGHIDFDSDPWPLISDSGKDLIRKMLCSRPSERLTAHEVLCHPWICENGVAPDRALDPAVLSRLKQFSAMNKLKKMALRVIAESLSEEEIAGLR…
GuCPK6*	ATGGGAAATTGCTGTACGACGCCGTCTGTGTGAAGAAGAAGAAGGAGAGGAAGCCCAAGAAGGAGGAGATGGGCCTGGGGGGAAGAAAAAGCTGGTGGTTTTAAGGAGCCCACGGGCCGTGAGATCGGGCTTCGATACGAACTGGGCCGTGAATTGGGCCGAGGGGAGTTCGGGGTGACGTACCTGTGCAGGAACAAGGAGAGCGGGGAGGAGCTTGCGTGCAAGTCGATATCGAAGAAGAAGCTTAGGACAATATCGATATTGAGGATGTGAGGAGGGAGGTTGAGATCATGAGGCACATGCCCAAACACTCTAACATCGTGTCGTTGAGGGATACCTATGAGGATGACGATGCCGTTCACCTCGTCATGGAGCTCTGTGAGGGCGGCGAGCTCTTTG…	MGNCCTTPSLVKKKKERKPKKEMDGPGGKKKLVVLKEPTGREIGLRYELGRELGRGEFGVTYLCRNKESGEELACKSISKKKLRTNIDIEDVRREVEIMRHMPKHSNIVSLRDTYEDDDAVHLVMELCEGGELFDRIVARGHYTERAAASVTKTIVEVVQMCHKQGVMHRDLKPENFLFASKKETAPLKAIDFGLSVFFKPGEKFNEIVGSPYYMAPEVLKRNYGPEVDIWSAGVILYILLCGVPPFWAETEQGVAQAIIRSVVDFKREPWPRVSDNAKDLVKKMLDPDPKRRLTAQEVLDHPWLQDAKKAPNVSLGETVRARLMQFSVMNKLKKRALRVIADHLSIEEVAGIKEGFQLMDTGNKGKIDIDELRVGLHKLGHQIPDGDVQILMEAGDVD…
GuCPK7	ATGGGCCTCTGTTTTTCCTCCACAAAGGTCAGTGGCTCCAACAGCAACACCACCAATAACGCCGACGCAGCCAATCGCAAACGGAGCTCGAAGAAGCAAGCCTCGACGGCGACGGAGACTTTGACGGTGACGGCGCAGAAACGCCAGGTCTCGTGTGGTCAACGAAGGAGAGCGACGGAAGAGAGCCAGAAGAAGAAAAGTCAACAGCAGCAACAGCAAAGGCCCAAAGAGAAACAGAGTTCGCGGCGGCAAGGAGGGCATGTCCCGTGTGGGAAGCGAACGGATTTCGGTTACGAGAAGGACTTTGACAAGAGATTCTCCCTCGGGAAGTTGTTGGGTCACGGACAATTCGGTTACACCTATGTCGGAATCGATAAATCGAATGGGGATCGCGTCGCC…	MGLCFSSTKVSGSNSNTTNNADAANRKRSSKKQASTATETLTVTAQKRQVSCGQRRRATEESQKKKSQQQQQQRPKEKQSSRRQGGHVPCGKRTDFGYEKDFDKRFSLGKLLGHGQFGYTYVGIDKSNGDRVAVKRLEKNKMVLPIAVEDVKREVKILKELTGHENVVQFYNAFEDESYVYIVMELCEGGELLDRILAKKDSRYTEKDAAVVVRQMLKVAAECHLHGLVHRDMKPENFLFKSAREDSSLKATDFGLSDFIKPGKRFQDIVGSAYYVAPEVLKRKSGPESDVWSIGVITYILLCGRRPFWDKTEDGIFKEVLRNKPDFRRKPWPTISSAAKDFVKKLLVKDPRARLTAAQALSHPWVKEGGEALEIPIDISVLGNMRQFVKYSRLKQFAL…
GuCPK8	ATGGGCAACCGCATCAGCCGCAAACCCTCTTCCGAATCCCAAACCCAACATAAATCGGAGTCCACACCCTCCGCCTCCAGTGCCATCTCCGTCTTCCCTCCCCATCGGAAGCCCAAACCGGCCCCCATCCCCGCGGCCCGCTCAGTGGGCCGAGTCCTGGGCCGGCCCATGGAGGACGTCCGGTCCACATACATCTTCGGCCGTGAACTTGGCCGTGGCCAGTTCGGAGTAACATACCTAGTGACCCACAAGGTGACAAAGGAGCAGTTAGCCTGCAAATCCATCGCCACRCGGAAGCTGATCCACCGCGATGACTTGGATGATATCCGGCGTGAGGTGCAGATCATGCACCACCTCACCGGCCACCGCAACATCGTGGAGCTCCGTGGTGCCTACGAG…	MGNRISRKPSSESQTQHKSESTPSASSAISVFPPHRKPKPAPIPAARSVGRVLGRPMEDVRSTYIFGRELGRGQFGVTYLVTHKVTKEQLACKSIATRKLIHRDDLDDIRREVQIMHHLTGHRNIVELRGAYEDRHSVNLVMELCAGGELFDRIISKGHYSERAAANLCRQIVTVVHNCHSMGVMHRDLKPENFLFLSNDENSPLKATDFGLSVFFKPGDVFKDLVGSAYYVAPEVLRRSYGPEADIWSAGVILYILLSGVPPFWAENEQGIFDAILRGRIDFASDPWPSISSSAKDLIKKMLRADTKERLSAVEVLNHPWMKEDGASDKPLDIAVLSRMKQFEAMNKLKKVALKVIAENLSEEEIIGLKEMFKSIDTDNSGTITFEELKAGLPKLGTK…
GuCPK9*	ATGGGAAACAATTGTGTTGGATCGAGAACTTCAAAAGATGGACTATTTCCCTCTGTTCTTCCAACTTCATTCTGGTGGTCACAGCCAATGAGGGGAATAGAAACTTCCACTGCACCTTCCCTTGGGAGTACTAAAAATCCAAACACAAATGCTCCAGAAACTGTTCAACAAAAGGCACCAGTGATGGTGAAAATTGACAACAAGGAGATGAAGCCAGTTCAATTAATAAACTGGACAAAGAGACTAATAATAAGCCTTCGGAGGAACAAGCTATGACGATGAAGGAACATGCTAGAGCATCACCAACAAGTAGACAAACAAAACCAAAGATGCCATATGCTATGAAGAGGGTAGCAGCAGCAACTGCTGCAGGGCTTCAAGCAGAGTCAGTTTTGCTGA…	MGNNCVGSRTSKDGLFPSVLPTSFWWSQPMRGIETSTAPSLGSTKNPNTNAPETVQQKAPVMVKIDNKEMKPVQXNKLDKETNNKPSEEQAMTMKEHARASPTSRQTKPKMPYAMKRVAAATAAGLQAESVLLRKTGHLKEYYNLGAELGKGQYGTTSLCLEKGTGKKYACKSIPKVKLVRDDDVEDMRRXIQIMHHLAGSPSVVSIKGAYEDAVAVHVVMELCEGGELFDRIVEXGHYTERKAAKLARTIVXFIEACHSLGVMHRDLKPENFLFVDGHEDSTLKAIDFGMSVFFKPGDIFSDVVGSPYYIAPEVLRERYGPEADVWSAGVIIYILLCGSPPFWGESEQEIFQEVLHGDLDFSSDPWSSISESAKDLVRKMLVRDPRKRLTAHEVLRHP…
GuCPK10*	ATGGGGAATTGCTGCACGTGCGTGAGGGGTGACGTGGCAGAGTCGAACCGGGAGACCGAGTCGAATCGGGGAAGAAGAAGGAAGACGAAACCGAACCCGTTCTCAGAGGAAGGGGTGGTGGCGGTAGGTTCGGGTTCGAGGGCGGCGACGATCCGAGTCCTGAAGGAGTCGAACGGGTGGACCCGAATCGGAGACAAGTACGTGTTGGGTCGTGAACTGGGTCGGGGCGAGTTCGGGATAACATACCTATGCACGGACAAGGAAACGAAGCATGAGCTAGCGTGCAAGTCGATCTCGAAGAGGAAGCTGAGGACGGCGGTGGACGTGGAGGACGTGCGTCGTGAGGTGGCGATCATGTCGACGCTGCCGGAGCACCCGAACGTGGTGAAGCTGAAGGCA…	MGNCCTCVRGDVAESNRETESNRGRRRKTKPNPFSEEGVVAVGSGSRAATIRVLKESNGWTRIGDKYVLGRELGRGEFGITYLCTDKETKHELACKSISKRKLRTAVDVEDVRREVAIMSTLPEHPNVVKLKATYEDEENVHLVMELCEGGELFDRIVARGHYSERAAAHVARTIAEVVRMCHTNGVMHRDLKPENFLFANKKENSVLKAIDFGLSVFFKPGERFSEIVGSPYYMAPEVLKRNYGPEVDIWSAGVILYILLCGVPPFWAETEQGVALAILRGAIDFKREPWPQISDSAKSLVRQMLEPDPKKRLTAEQVLEHSWLQNAKKASNVPLGDIVRTRLKQFSFMNRFKKRALRVIADHLSLEEVEIIKDMFTLMDTDKDGKVTYEELKAGLRK…
GuCPK11	TTGGAGAGGGAGAGAGAGGGAGAGAGAAAGAAAGAAAAGAGAGGGAGAAAGAAAAGGGAAAAGAAACAATCTTTATCATCTTTAGATCAACCCCATTTCAGGTTTTCACCATCTGAATTTGAGAGGATGCAGAAGCACAATTTTGCATCGAAATCATCATCAAAATGCACTGCGGTGTTGCCGTATCAAACCCCAAGGCTAAGGGATCACTACCTCCTTGGGAAGAAGCTRGGGCAAGGCCAATTTGGGACAACATACCTGTGCACCCACAAGACAACAGGGAAGCTCTATGCCTGCAAATCAATCCCAAAGAGGAAGCTTTTGTGTCAGGAGGACTATGATGACGTGTGGAGGGAGATTCAGATCATGCACCATTTGTCAGAACACCCAAATGTGGTT…	LEREREGERKKEKRGRKKREKKQSLSSLDQPHFRFSPSEFERMQKHNFASKSSSKCTAVLPYQTPRLRDHYLLGKKLGQGQFGTTYLCTHKTTGKLYACKSIPKRKLLCQEDYDDVWREIQIMHHLSEHPNVVQIQGTYEDSVFVHLVMELCAGGELFDRIIQKGHYSEREAAKLIKTIVGVVEACHSLGVMHRDLKPENFLFDTPGEDAKMKATDFGLSVFYKPGQAFHDVVGSPYYVAPEVLCKQYGPEVDVWSAGVILYILLSGVPPFWAESEAGIFRQILHGELDFVSEPWPSISDSAKDLVKLMLDRDPKKRISAHEVLCHPWIVDDKVAPDKPLDSAVLTRLKHFSAMNKLKKMALRVIAERLSEEEIGGLKELFKMIDSDNSGTITFEELKE…
GuCPK12	ATGGGGAACACATGTGTTGGTCCTAGCATTTCAAAAAATGGTATTATTCAATCATTTTCTGCAGCGATTTGGCGGTCCCAATCGCCGGAAGGATCAGTGTCTAATAGAGAATCCGTAAATGAGGTAGCAACTAATGAGCCTGAATCCCCCTTGCCTGTCCAAAGTAAACCTCCTGAGCAGATAACTATGCCGAAACCAGAAACAAAACAAGAGGCAAAATCAGAAACGGATCCGGAGAAGAGGAAACACAATAAACCTTCTGTGAAGAGAGTTTCTAGTGCAGGACTTCGCGTTGATTCCGTGTTACAGAGAGAAACTGATAATTTCAAGGAGTTCTTTAGTCTGGGGAAAAAACTTGGACAGGGTCAGTTTGGGATAACATTCTTGTGTGTGGAGAAA…	MGNTCVGPSISKNGIIQSFSAAIWRSQSPEGSVSNRESVNEVATNEPESPLPVQSKPPEQITMPKPETKQEAKSETDPEKRKHNKPSVKRVSSAGLRVDSVLQRETDNFKEFFSLGKKLGQGQFGITFLCVEKATGHQYACKSIAKRKLVTDEDVEDVRREIQIMHHLSGHPNVISIKGAYEDAVAVHVVMELCAGGELFDRIIQRGHYTERKAAELIRTIVGVVETCHSLGVMHRDLKPENFLFVNQQEDSLLKTIDFGLSVFFKPGDIFVDVVGSPYYVAPEVLRKRYGPEADVWSAGVILYILLSGVPPFWAENEQGIFEQVLHGDLDFSSDPWPGISDSAKDLVRKMLVRDPRRRMTAHQVLCHPWVQVDGVAPDKPLDSAVLSRLKQFSAMNKL…
GuCPK13*	ATGGCGAAATCGAATTCGAGCACAACGGTAGTAACACTGAAACCGGCATGGGTACTACCGTACCGAACAGAGAGCATAACGGAGGTGTACAGTATGGGTAGGAAGCTGGGGCAGGGTCAATTCGGAACAACGTACCTATGCACGCACAAGGTTACGGGTGGAAGGTACGCGTGCAAGTCGATCCCGAAGAGGAAGCTGTTGTGTAAGGAAGACTACGAGGATGTGTGGAGGGAGATTCAGATAATGCACCACTTGTCTGGTCACCCTCACGTGGTTCGAATCGAGGGAACCTACGAGGACTCCTCTGCGGTTCACCTTGTCATGGAGCTCTGTGAAGGTGGTGAGCTCTTTGATAGGATCGTTCAGAAGGGTCATTACAGCGAGAGACAGGCTGCGAAT…	MAKSNSSTTVVTLKPAWVLPYRTESITEVYSMGRKLGQGQFGTTYLCTHKVTGGRYACKSIPKRKLLCKEDYEDVWREIQIMHHLSGHPHVVRIEGTYEDSSAVHLVMELCEGGELFDRIVQKGHYSERQAANLIKTIVEVVESCHSLGVMHRDLKPENFLFDTVHEDAKLKTTDFGLSVFYKPGESFSDVVGSPYYVAPEVLRKHYGPESDVWSAGVILYILLSGVPPFWAESEPGIFRQILLGKLDFQSEPWPSISDSAKDLIHKMLDQNPKTRLTAHEVLRHPWIVDDTIAPDKPLDSAVLSRLKNFSAMNKLKKMALRVIAERLSEEEIGGLKELFKMIDTDNSGTITFDELKDGLRRVGSELMESEIKDLMDAADIDKSGTIDYGEFIAATVHL…
GuCPK14	ATGGGCAATTGTTGCTCAGGTGGCACTGATGACCCTGAGGACAAGGGAGAAAACAACCAACAACAAAACAACAACAACAACAATGCAGGTGCAAACTCCTCAGCCACAACACCACCACCATCATCCAAGCCAACCCCTCCTCCTGCTTCTTCTTCCAAGCAATCGAAACCGGCACAAATTGGCCCTGTTCTRGGAAGGCCAATGGAGGATGTGAAAGCCACTTACTCCATGGGGAAAGAGCTAGGGAGAGGACAATTTGGGGTGACCCATTTGTGTACCCACAAGAACACTGGGAAACAATATGCATGCAAGACAATAGCRAAGAGAAAGCTTGTGAATAAAGGGGACATAGAGGATGTTAGGAGGGAGGTGCAAATCATGCACCACCTCTCAGGGCAG…	MGNCCSGGTDDPEDKGENNQQQNNNNNNAGANSSATTPPPSSKPTPPPASSSKQSKPAQIGPVLGRPMEDVKATYSMGKELGRGQFGVTHLCTHKNTGKQYACKTIAKRKLVNKGDIEDVRREVQIMHHLSGQANIVELMGAYEDKQSVHLVMELCAGGELFDRIIAKGHYTERAAASLLRTIVQIVHTCHSMGVIHRDLKPENFLLLNKDENAPLKATDFGLSVFYKQGEVFKDIVGSAYYIAPEVLKRKYGPEVDIWSVGVMLYILLCGVPPFWAESENGIFNAILRGHVDFTSDPWPSISPAAKDLVRKMLNSDPKQRLTAYEVLNHPWIKEDGEAPDTPLDNAVLNKLKQFRAMNQFKRVALRVIAGCLSEEEIMGLKQMFKGMDTDNSGTITIE…
GuCPK15	ATGTCGAAATCGAACACGGTGGTACCACCGAAACCCACTTGGGTTCTCCCGTACCGAACGGAGAACCTGAGAGAAGTATACACACTGGGTAGAAAGCTAGGCCAGGGTCAATTCGGAACCACATACCTATGCAGGCACAACTCAACGGGTCAAACCTACGCGTGCAAGTCAATCCCAAAGAAGAAGCTTCTGTGCAAAGAGGACTACGACGACGTTTGGAGGGAGATTCAGATAATGCATCACTTGTCTGAACACCCAAACGTGGTGAGGATCTACGGTACCTATGAGGACCCTCTCTCTGTTCACCTTGTGATGGAGCTTTGTGAGGGTGGTGAGTTGTTCGATAGGATCGTGCAGAAGGGTCATTACAGTGAGAGACAGGCTGCGAAGCTGATTAAG…	MSKSNTVVPPKPTWVLPYRTENLREVYTLGRKLGQGQFGTTYLCRHNSTGQTYACKSIPKKKLLCKEDYDDVWREIQIMHHLSEHPNVVRIYGTYEDPLSVHLVMELCEGGELFDRIVQKGHYSERQAAKLIKTIVEVVEACHSLGVMHRDLKPENFLFDTVEEDAKLKTTDFGLSVFYKPGETFTDVVGSPYYVAPEVLRKHYGPESDVWSAGVILYILLSGVPPFWAETEQGIFRQILLGRLDFQSEPWPGISDSAKILIRKMLDRNPKTRFTAHQVLCHPWIVDDNIAPDKPIDSAVLSRLKQFSAMNKLKKMALRVIAERLSEEEIGGLKELFKMIDADNSGTITFDELKEGLKRVGSELMESEIKDLMDAADIDNSGTLDYGEFIAATVHLNKL…
GuCPK16*	ATGGGTGGCTGTCTGAGTAAAAAAAGATCACAGAGGGAACACATTGGTGACAGACATGTTGGTGCTGCTGGTGTGAACAATCACAAGTCCCATGAACCCTTTGTGAACCAATCAAAAGCCCCTTCTCATCAACCTTACCAATTTTCTGAGAGACATGCATCACCACAGGTACCAAGGAAGCCCAATGTTCCTGCCTCAAGTCCAAAACCTGTTGTTCATCATCACAGGTCAGATAATACAATTCTTGGGAAGCCATTTGAGGATGTGAGACAATTGTACACACTTGGGAAGGAATTGGGGAGAGGGCAATTTGGTGTGACTTATCTTTGCACTGAGAATTCAACTGGATTGCAATATGCTTGCAAGTCAATTTCAAAGAGGAAGCTTGTTAGTAGAGCT…	MGGCLSKKRSQREHIGDRHVGAAGVNNHKSHEPFVNQSKAPSHQPYQFSERHASPQVPRKPNVPASSPKPVVHHHRSDNTILGKPFEDVRQLYTLGKELGRGQFGVTYLCTENSTGLQYACKSISKRKLVSRADKEDIKREIQIMQHLSGQPNIVEFKGAYEDKHSVHVVMELCAGGELFDRIIAKGHYTERAAASICRQIVNVVHICHFMGVMHRDLKPENFLLSSKDEKALLKATDFGLSVFIEEGKVYRDIVGSAYYVAPEVLRRRYGKEIDIWSAGIILYVLLSGVPPFWAETEKGIFDAIVQGHIDFDSHPWPSISNSAKDLVRKMLIPDPKKRITSAQVLEHPWLKEGGNASDKPIDSAVLSRMKQFRAMNKLKKLALKVIAENLSEEEIQGL…
GuCPK17*	ATGGGAAACAACTGTGTTGGATCGAGAGCCTCTTCTTCCAATAAGGATGGATCGTTTCCCTCTACTTCTTCTTCTTCAAGTTTCTGGTGGTCATGTGCAACAAAGAAAGAGTCTTCTCATGAACGCAAGAGTAAAAAATCAAAGGCCAATTCAGAAAGAAGTATTTCTGTTCAAGACAAACCTCCACAGGTGGTGAAAATCGACAAGGAGGATAATAATAACGCGAAGCCAACCCAACCCAAACAGGCTACTACTACTACTACAAGCCTGCAGGGGAGCCTGCAAAACCAAAGAGACCGCACAATGTGAAGAGGAATGCAAGTGCAGGGCTCAAAGCGGATTTGATTCTGCAGAGGAAAACCGGTAACCTCAAGGAGTTTTATAGCCTTGGACCAAAGC…	MGNNCVGSRASSSNKDGSFPSTSSSSSFWWSCATKKESSHERKSKKSKANSERSISVQDKPPQVVKIDKEDNNNAKPTQPKQATTTTTKPAGEPAKPKRPHNVKRNASAGLKADLILQRKTGNLKEFYSLGPKLGQGQFGTTFLCIEKASGKEYACKSILKRKLVTDEDVEDVRREIQIMHHLAGSANVISIREAYEDAVAVHVVMELCAGGELFDRIVERGHYTERKAARLARTIVGVIESCHSLGVMHRDLKPENFLFVNEQEDSPLKAIDFGLSSFFKPGDIFDDVVGSPYYVAPEVLRKRYGPEADVWSAGVILYILLSGVPPFWGESEQEIFEAILHSDLDFSSDPWPSISESAKDLVKKMLVRDPRKRLTAYDVLRKFLCVDGAAPDKPLDSA…
GuCPK18	ATGGGACTGGGGGTGTTTAAGGCGTTATTTTGCTGCACCCGTGACATTGACATTGTCAATGTCTCCTCAGAGAATTCCTCTCCTCGGCATAGCTACAAACAATCTGGGAGCACGAAAACCCAACCATTAATGCCGAGTGATCCATCTCCTTCTTCTTCTTCTTCTTCTTCTCCTTCTCTTCCCAAACCCAATTCCTCACAAATAGGACCAATTCTAGGGAAACCTTACGTTGAGATAACACAGTTGTACGAGATGAAGAAAGAATTGGGAAAAGGACAATCAGGGGTTACGTATCTGTGTGTGGAGAAGAGGACGGGGAGAGAGTATGCTTGCAAGTCGATTGCGAGGGGGAAATTGGTGAGTCAGCAAGAGATTGAGGATGTGAGAAGAGAGGTGATG…	MGLGVFKALFCCTRDIDIVNVSSENSSPRHSYKQSGSTKTQPLMPSDPSPSSSSSSSPSLPKPNSSQIGPILGKPYVEITQLYEMKKELGKGQSGVTYLCVEKRTGREYACKSIARGKLVSQQEIEDVRREVMILQHLSGQPNIVEFRGAYEDRQSVHLVMELCRGGELFDRIIAKGNYSEREAATVMRQVVNVVHVCHFMGVMHRDLKPENFLMATQDEDAPVKATDFGLSIFIEEGKVYREIVGSAYYVAPEVLKRNYGKEIDVWSAGIILYILLSGVPPFWAETERGIFDAILGGKLDLESAPWPSSSAAAKDLIRKMLSYDPKKRITASDALEHPWMKEGGEASDKPIDNAVLTRMKQSRAMNKMKKLALKVIAENLSEEEIKGLKQMFNNIDTD…
GuCPK19	ATGGGCAACTGCTGCAGATCTCCGGCCGCCGTGGCTCGGGAGGACGTCAAATCAAGCTTCTCCAACCACGATCATGGCAAGCGCGGCGGAGGAGGACACGGCGGAGGTGACCACAACGCCGGCAACAAGAAGGCACCGCCGCCGGTGACGGTTCTCGGCGGCGCGGCGGCGAAGGACAACATGGAGGACCGTTACCTCGTGGACCGTGAGCTCGGTCGAGGCGAGTTCGGCGTGACGTACCTCTGCATCGACCGTGACACGAGGGAGCTACTTGCGTGCAAGAGCATCTCGAAGCGGAAGCTTAGGACCACCGTCGACGTGGAGGATGTGCGCCGGGAGGTTGCTATCATGCGCCACTTGCCGAAGAGCCCGAGCATCGTGGCGCTGCGTGAGGCCTGC…	MGNCCRSPAAVAREDVKSSFSNHDHGKRGGGGHGGGDHNAGNKKAPPPVTVLGGAAAKDNMEDRYLVDRELGRGEFGVTYLCIDRDTRELLACKSISKRKLRTTVDVEDVRREVAIMRHLPKSPSIVALREACEDDNAVHLVMELCEGGELFDRIVARGHYTERAAAAVARTIVEVVQLCHKHGVIHRDLKPENFLFANKKENSPLKAIDFGLSIFFKPGEKFSEIVGSPYYMAPEVLKRNYGPEIDIWSAGVILYILLCGVPPFWAESEQGVAQAILRGLIDFKREPWPSISESAKSLVRQMLEPDPKLRLTAKQVLEHPWLQNAKKAPNVPLGDVVKSRLKQFSVMNRFKRKALRVIADFLSNEEVEDIKDMFKKMDSDNDGIVSIEELKAGFQKFG…
GuCPK20	ATGGGCAACAACTGAGTGGGACCAAACCTCGGTGGGAATGGCTTCCTTCAATCCGTCACGGCGGCGGTTTGGAAAACCCGACCGCCGGAGGCAAGGCTTCCGCGGCCAAACGCCGAAGACAAGAACAAACCCCCTGCGCCGGAGAGTGCGGCCACGGATTCCTCCAAAGGAGGAGGGTCGAGTGCTGCCGGCAAGGGTTCCTCCCCGGACGCCGCTCCCAAAGGGTCCGGTGCCCCTCCCATGCCTGTCCAGAGCACMCCGCCCGAGACGGTTAAAATAACCGCCGTGGAATCAAAACCGGTCCTGGTTCAGGCACCGGTTCAACCGGCGGTAAATAACGAGCCGGCATCTAGTGCCGGTGCCGCCGGGGGTGGGGATGCAGGGAAAGCTAAGAAGCCT…	MGNNWVGPNLGGNGFLQSVTAAVWKTRPPEARLPRPNAEDKNKPPAPESAATDSSKGGGSSAAGKGSSPDAAPKGSGAPPMPVQSTPPETVKITAVESKPVLVQAPVQPAVNNEPASSAGAAGGGDAGKAKKPTHVKRVSSVGLQVESVLGRKTENMKDFYSLGRKLGQGQFGTTFLCVEKGTNKDFACKSIAKRKLTTQEDVEDVXREIQIMHHLAGHPNVIQIIGAYEDAVAVHVVMELCAGGELFDRIIQRGHYTERKAAELARLILSVVEACHSLGVMHRDLKPENFLFVNHEEESPLKTIDFGLSVFFRPGETFTDVVGSPYYVAPEVLRKHXGPECDVWSAGVIIYILLSGVPPFWDETEQGIFEQVLKGELDFVSEPWPSISESAKDLIRRM…
GuCPK21	ATGGGAAATTGTTGCTCCCAAGGCAATGCCCCCGATGCCACGGCAACGGCCGACAATGCCGACAAGGGAGAAACCAACCCACAAAACACGAACCATGATAATAGCGAGCCAACCACGACCACCCCACCACCAACATCAAAACCACCACCGTCGGCCTCACCTCCTCCATCATCTAAACCCTCAAAACCAGCCCCCATTGGCCCCGTCCTAGGGCGGCCAATGGASGATGTTAGAGCCACATACACGATAGGGAAAGAGCTAGGGAGAGGACAATTCGGGGTGACCCACTTGTGCACGCACAAGGTCACTGGGGAGAAATTCGCATGCAAGACCATTGCCAAGAGGAGGTTGGTGAATAAGTTGGACATWGAGGACGTTAGAAGGGAGGTGCAAATCATG…	MGNCCSQGNAPDATATADNADKGETNPQNTNHDNSEPTTTTPPPTSKPPPSASPPPSSKPSKPAPIGPVLGRPMXDVRATYTIGKELGRGQFGVTHLCTHKVTGEKFACKTIAKRRLVNKLDXEDVRREVQIMHHLTGQPNIVELKGAYEDKQSVHLVMELCAGGELFDRIIAKGHYTERAAASLLRTIVQIVYTFHSMGVIHRDLKPENFLLLNKDENAPLKATDFGLSVFYKQGETFKDIVGSAYYIAPEVLKRRYGPEVDIWSVGVMLYILLCGXPPFWAESEHGIFNAILRGHIDFTSDPWPSISPAAKDLVRKMLNSDPKQRLTAGEVLNHPWIKEDGEAPDKPIDNAVLNRLKQFRAMNQFKKVALRVIAGCLSEEEIMGLKEMFKGMDTDNS…
GuCPK22*	ATGGGAAGCTGCGTATCAACGCAAGGGAAACATGGGGCACGCAATAAGAGGTCAAAGGACGCTATTAACAATAACAAGCATCATGATCCGCCGCAGAAGAACGGAGGAGAGAAGTATGAGGTGGCAACACCGACGGGCGTAGGTCTAGCGTGACGGGAGGGTCACGTGCGCCAGTGAGCGTGGTGGCGGACCCTAGCCCGGGGAACATATTGGAGAGGTACGAGATGGGGAAGGAGCTAGGGAGGGGTGAGTTCGGTGTGACGCATAGGTGCGTGGAGCGTGCGACGGGGATGGCGTACGCATGTAAGAAGATAGCAAAGACGAAGCTGAGGACGGAGATCGACGTTCAGGATGTGAGGAGGGAGGTGCAGATCATGAGGCACTTGCCTCAACACCCTA…	MGSCVSTQGKHGARNKRSKDAINNNKHHDPPQKNGGEKYEVATPTGRRSSVTGGSRAPVSVVADPSPGNILERYEMGKELGRGEFGVTHRCVERATGMAYACKKIAKTKLRTEIDVQDVRREVQIMRHLPQHPNIVAFREAFEDRDAVYLVMELCEGGELFDRIVAKGHYTERAAANVTKTILEVCKVCHEHGVIHRDLKPENFLFADGSENAALKTIDFGLSTFYEPGERFSEIVGSPYYMAPEVLRRNYGPEIDVWSTGVILYILLCGVPPFWAETEEGIAQAIIRGPLDFTRDPWPKVSEEAKDIVKRMLDPNPYTRITVQEVLQHSWIQHREHGRNVSLGDQVRMRIKQFSLMNRFKKKVLRVVADNLPDEEVDGFRKMFDMMDKDKNGSLTFEE…
GuCPK23	ATGGGCAACTGCAGCAGCGGCGGCAGCAACAACGATGGCGCCGCCACCTTCTCCGGCGATCCTCCTAACCGTAACGGTCCCACCGTCCTCCCTCCAAACTCCATCCCCTCACCCCCGAAACCCGCCCTGTCCTCCTCCGTGGGCCGGGTCCTGGGTCGGCCCATGGAGGACGTTCGCTCCGTCTACATCTTCGGTCGCGAGCTAGGTCGAGGCCAATTCGGCGTCACTTACTTGGTCACACACAAGGTCACGAAGGAGCAATTCGCGTGCAAATCAATCGCCACGCGCAAGCTCATAAACCGCGACGACATCGACGACGTTCGCCGCGAGGTTCAGATCATGCACCACCTCACCGGGCACCGGAACATTGTGGAGCTACGGGGTGCTTACGAGGACCGC…	MGNCSSGGSNNDGAATFSGDPPNRNGPTVLPPNSIPSPPKPALSSSVGRVLGRPMEDRRSVYIFGRELGRGQFGVTYLVTHKVTKEQFACKSIATRKLINRDDIDDVRREVQIMHHLTGHRNIVELRGAYEDRHSVNLVMELCAGGELFDRIIAKGHYSERAAANLCRQIVTGVHNCHTMGVMHRDLKPENFLFLGNHENSPLKATDFGLSVFFKPGDVFRDLVGSAYYVAPEVLRKSYGPEADIWSAGIILYILLSGVPPFWAENEQGIFDAILRGHIDFASDPWPSISTSAKDLVKKMLRADPKERLSAVEVLNHPWMRVDGDASDKPLDIAVLTRMKQFRAMNKLKSVALKVIAENLSEEEIIGLKEMFKSMDTDNSGTITFEELKAGLPKLGTKL…
*: The full-length open reading frame sequences of GuCPKs were newly obtained by PCR amplifying in this work.
